# Supplementary material for: Comparative study on alginate/chitosan microcapsules and Montanide ISA 61 as vaccine adjuvants in mice
Source: PLoS One. 2024 Apr 4;19(4):e0298117. doi: 10.1371/journal.pone.0298117 (PMC10994407; doi:10.1371/journal.pone.0298117)
Supplement: S1 Table — (XLSX) [file pone.0298117.s001.xlsx]

## Sheet: Skin thickness (mm)
Days	1	3	5	7	9	11	13	14	16	18	20	22	24	26	28	30	32	34	36	38	40	42	44	46	48	50	52	54	56
Groups					Skin thickness (mm)
γ-irradiated B. ovis + alginate/chitosan
1	3	3	4	6	7	7	7.5	8	8.5	8	7	8	8.5	9	11	10	9	10	11	12	11	12	10	12	12	11	10	9	9
2	3	4.5	6	5	6	6.5	6	7	7	8	9	7	8	10	9.5	9.5	10	11	12	12	12	13	12	11	10	10	9	8	8.5
3	2.5	3.5	5	5	6	6	7	8.5	8	7.5	8	7	7	8	8	9	8	9	7	8	8	8	6	7	6.5	5	5	4.5	4
4	3.5	4	5	6	7	6.5	7.5	8	8.5	7	7.5	6	7	8	8.5	9	10	10	9	8.5	9	10	11	10	10	9.5	9	9	8.5
5	3	3.5	5	4	6	6	6.5	7	7	7	6.5	7	7	8	7.5	9	8	7.5	8	8.5	8.5	8.5	7	6.5	5	5	4.5	4	4
Mean	3	3.7	5	5.2	6.4	6.4	6.9	7.7	7.8	7.5	7.6	7	7.5	8.6	8.9	9.3	9	9.5	9.4	9.8	9.7	10.3	9.2	9.3	8.7	8.1	7.5	6.9	6.8
Standard error	0.158114	0.254951	0.316228	0.374166	0.244949	0.187083	0.291548	0.3	0.339116	0.223607	0.430116	0.316228	0.316228	0.4	0.620484	0.2	0.447214	0.591608	0.927362	0.902774	0.768115	0.969536	1.15758	1.09087	1.28062	1.28841	1.14018	1.1	1.14673
γ-irradiated B. ovis + Montanide ISA 61
1	1.5	1.5	1	1.5	2	2	1.5	1.5	1.5	1.5	1.5	1.5	2	1.5	1.5	2	2	2	3	3	3.5	3	3	3.5	4	4.5	4	3.5	3
2	1.5	2	2	1.5	1.5	1.5	1.5	1	1.5	1.5	1.5	1	1.5	1	1	1.5	1.5	2	2	2	2	2	3	3.5	4.5	4.5	4	4	3.5
3	1.5	1.5	1.5	1.5	1.5	1.5	1.5	1.5	1	1.5	1.5	1.5	1.5	1.5	2	2.5	3	3	3.5	4	4	5	6	5.5	5	5.5	5	4.5	5
4	1.5	1.5	1.5	2	1.5	1.5	1.5	1.5	1.5	1.5	1.5	1.5	1.5	1.5	2	2	3.5	4.5	5	6	6.5	6.5	6	6	5.5	6	5.5	6	5
5	1.5	1.5	2	2	1.5	1.5	1.5	1.5	1.5	1.5	1.5	1.5	1.5	1.5	2	2	3	3.5	5	5.5	6	6	7	7	7.5	8	7.5	7.5	7
Mean	1.5	1.6	1.6	1.7	1.6	1.6	1.5	1.4	1.4	1.5	1.5	1.4	1.6	1.4	1.7	2	2.6	3	3.7	4.1	4.4	4.5	5	5.1	5.3	5.7	5.2	5.1	4.7
Standard error	0	0.1	0.187083	0.122474	0.1	0.1	0	0.1	0.1	0	0	0.1	0.1	0.1	0.2	0.158114	0.367423	0.474342	0.583095	0.748331	0.827647	0.866025	0.678233	0.575674	0.51342	0.573236	0.573236	0.617576	0.562672
alginate/chitosan
1	3	2.5	2.5	3	2.5	3	2	2	3	3.5	4	5	5	4	4.5	4.5	4	3.5	3.5	3.5	3	3	2	2	2.5	2.5	3	3	2
2	3	3	2	2	2	2	2.5	2	2	2	2	2.5	3	3.5	3	2.5	3	3	2	2	2	2	2	2	2	2	2	2	2
3	2.5	2	2	3	3.5	3	3	2.5	2.5	2.5	3	3	3	3	3	3.5	3.5	4	3.5	3	3	3	2	2	2.5	2	2	2	2
4	2.5	2.5	2	2	2	2	2	2	2	2	2	3	3.5	3	3	2	2	2	1.5	2	2	2	1.5	1.5	1.5	2	2	2	1.5
5	2	2	2	2.5	2	2	2	2	2.5	2.5	2	2	2.5	2	2	2.5	3	3	3.5	3.5	3	3	2	2	2	1.5	1.5	2	1.5
Mean	2.6	2.4	2.1	2.5	2.4	2.4	2.3	2.1	2.4	2.5	2.6	3.1	3.4	3.1	3.1	3	3.1	3.1	2.8	2.8	2.6	2.6	1.9	1.9	2.1	2	2.1	2.2	1.8
Standard error	0.187083	0.187083	0.1	0.223607	0.291548	0.244949	0.2	0.1	0.187083	0.273861	0.4	0.509902	0.430116	0.331662	0.4	0.447214	0.331662	0.331662	0.43589	0.339116	0.244949	0.244949	0.0969536	0.0969536	0.159374	0.1	0.106771	0.04	0.11225
Montanide ISA 61
1	2	1.5	2	1.5	1.5	1.5	1.5	1.5	1.5	1.5	1.5	1.5	1.5	1.5	1.5	1.5	1.5	1.5	1.5	1.5	1.5	1.5	1.5	1.5	1.5	1.5	1.5	1.5	2
2	1.5	1.5	1.5	1.5	1.5	1.5	1.5	1.5	1.5	1.5	1.5	1.5	1.5	1.5	1.5	1.5	1	1	1	1	1.5	2	2	2.5	3	3.5	3.5	3.5	3
3	1.5	1	1.5	1.5	1.5	1.5	1.5	1	1.5	1.5	1.5	1.5	2	1.5	1.5	2	1.5	1.5	1	1	1.5	1.5	1.5	1.5	1.5	1.5	2	1.5	1.5
4	1.5	1.5	1.5	1.5	1.5	1.5	1.5	1.5	1.5	1.5	1.5	1.5	1.5	1.5	1	1.5	1	1	1.5	1.5	1.5	1.5	2	1.5	2	2	1.5	1.5	2
5	1.5	1.5	1.5	1.5	1.5	1.5	1.5	1.5	1.5	1.5	1.5	1	1.5	1	1	1.5	1	1	1.5	1.5	1.5	1.5	1.5	1.5	1.5	1.5	1.5	1.5	2
Mean	1.6	1.4	1.6	1.5	1.5	1.5	1.5	1.4	1.5	1.5	1.5	1.4	1.6	1.4	1.3	1.6	1.2	1.2	1.3	1.3	1.5	1.6	1.7	1.7	1.9	2	2	1.9	2.1
Standard error	0.1	0.1	0.1	0	0	0	0	0.1	0	0	0	0.1	0.1	0.1	0.122474	0.1	0.122474	0.122474	0.122474	0.122474	0	0.1	0.11225	0.193907	0.274591	0.367423	0.367423	0.387814	0.243721
sterile PBS
1	1	1	1	1	1	1	1	1	1	1	1	1	1	1	1	1	1	1	1	1	1	1	1	1	1	1	1	1	1
2	1	1	1	1	1	1	1	1	1	1	1	1	1	1	1	1	1	1	1	1	1	1	1	1	1	1	1	1	1
3	1	1	1	1	1	1	1	1	1	1	1	1	1	1	1	1	1	1	1	1	1	1	1	1	1	1	1	1	1
4	1	1	1	1	1	1	1	1	1	1	1	1	1	1	1	1	1	1	1	1	1	1	1	1	1	1	1	1	1
5	1	1	1	1	1	1	1	1	1	1	1	1	1	1	1	1	1	1	1	1	1	1	1	1	1	1	1	1	1
Mean	1	1	1	1	1	1	1	1	1	1	1	1	1	1	1	1	1	1	1	1	1	1	1	1	1	1	1	1	1
Standard error	0	0	0	0	0	0	0	0	0	0	0	0	0	0	0	0	0	0	0	0	0	0	0	0	0	0	0	0	0

## Sheet: Skin lesion scores 
Days	1	3	5	7	9	11	13	15
Groups	Skin lesion scores
γ-irradiated B. ovis + alginate/chitosan
1	2	2	3	3	4	4	4	4
2	2	3	3	3	3	3	3	4
3	2	2	3	3	3	3	4	4
4	2	3	3	3	4	3	4	4
5	2	2	3	3	3	3	3	4
Median	2	2	3	3	3	3	4	4
γ-irradiated B. ovis + Montanide ISA 61
1	1	1	1	1	2	2	1	1
2	1	2	2	1	1	1	1	1
3	1	1	1	1	1	1	1	1
4	1	1	1	2	1	1	1	1
5	1	1	2	2	1	1	1	1
Median	1	1	1	1	1	1	1	1
alginate/chitosan
1	2	2	2	2	2	2	2	2
2	2	2	2	2	2	2	2	2
3	2	2	2	2	2	2	2	2
4	2	2	2	2	2	2	2	2
5	2	2	2	2	2	2	2	2
Median	2	2	2	2	2	2	2	2
Montanide ISA 61
1	2	1	2	1	1	1	1	1
2	1	1	1	1	1	1	1	1
3	1	1	1	1	1	1	1	1
4	1	1	1	1	1	1	1	1
5	1	1	1	1	1	1	1	1
Median	1	1	1	1	1	1	1	1
sterile PBS
1	1	1	1	1	1	1	1	1
2	1	1	1	1	1	1	1	1
3	1	1	1	1	1	1	1	1
4	1	1	1	1	1	1	1	1
5	1	1	1	1	1	1	1	1
Median	1	1	1	1	1	1	1	1

## Sheet: IgG and subclasses levels
Groups	IgG - absorbance (OD 492 nm)		Groups	IgG1 - absorbance (OD 492 nm)		Groups	IgG2b - absorbance (OD 492 nm)		Groups	IgG3 - absorbance (OD 492 nm)
γ-irradiated B. ovis + alginate/chitosan			γ-irradiated B. ovis + alginate/chitosan			γ-irradiated B. ovis + alginate/chitosan			γ-irradiated B. ovis + alginate/chitosan
1	3.331		1	3.35244		1	2.94123		1	2.69585
2	3.3435		2	3.45994		2	2.91573		2	2.9692
3	3.3165		3	3.45039		3	2.94912		3	3.23805
4	3.3525		4	3.48114		4	3.01412		4	3.3028
5	3.3895		5	3.51284		5	3.05353		5	2.996
Mean	3.3466		Mean	3.45135		Mean	2.97474		Mean	3.04038
Standard deviation	0.0275418		Standard deviation	0.0602627		Standard deviation	0.0570535		Standard deviation	0.2417
γ-irradiated B. ovis + Montanide ISA 61			γ-irradiated B. ovis + Montanide ISA 61			γ-irradiated B. ovis + Montanide ISA 61			γ-irradiated B. ovis + Montanide ISA 61
1	3.3015		1	3.23754		1	2.93953		1	1.9382
2	3.2745		2	3.27324		2	2.89312		2	2.90785
3	3.298		3	1.11659		3	2.93637		3	2.9275
4	3.3645		4	2.75749		4	2.99257		4	3.23945
5	3.3		5	2.98804		5	2.87263		5	3.3717
Mean	3.3077		Mean	2.67458		Mean	2.92685		Mean	2.87694
Standard deviation	0.0336166		Standard deviation	0.895514		Standard deviation	0.0464997		Standard deviation	0.561459
alginate/chitosan			alginate/chitosan			alginate/chitosan			alginate/chitosan
1	2.049		1	0.033209		1	0.420275		1	1.0951
2	1.2075		2	0.022009		2	0.067725		2	0.20515
3	0.74		3	0.021509		3	0.119875		3	0.0677
4	1.9295		4	0.027159		4	0.501675		4	1.74415
5	0.9		5	0.019159		5	0.128975		5	0.14995
Mean	1.3652		Mean	0.024609		Mean	0.247705		Mean	0.65241
Standard deviation	0.595435		Standard deviation	0.00562439		Standard deviation	0.198186		Standard deviation	0.738624
Montanide ISA 61			Montanide ISA 61			Montanide ISA 61			Montanide ISA 61
1	2.605		1	0.025741		1	0.445575		1	2.99135
2	2.0445		2	0.009241		2	0.364625		2	1.1693
3	2.362		3	0.032891		3	1.83367		3	1.7873
4	2.7545		4	0.016691		4	1.13472		4	1.59455
5	1.3185		5	0.005041		5	0.084425		5	0.12515
Mean	2.2169		Mean	0.017921		Mean	0.772605		Mean	1.53353
Standard deviation	0.569547		Standard deviation	0.0114892		Standard deviation	0.707811		Standard deviation	1.03797
sterile PBS			sterile PBS			sterile PBS			sterile PBS
1	0.9385		1	0.070891		1	0.069325		1	0.02915
2	2.4485		2	0.144391		2	0.890075		2	2.8826
3	2.337		3	0.067091		3	0.353775		3	2.13935
4	1.5		4	0.069841		4	0.004825		4	0.14395
5	1.794		5	0.045491		5	0.110025		5	0.28905
Mean	1.8036		Mean	0.079541		Mean	0.285605		Mean	1.09682
Standard deviation	0.6207		Standard deviation	0.0377122		Standard deviation	0.362793		Standard deviation	1.32063

## Sheet: IgM levels
Groups	IgM - absorbance (OD 492 nm)
γ-irradiated B. ovis + alginate/chitosan
1	2.09354
2	1.46739
3	0.277236
4	1.59249
5	1.74684
Mean	1.4355
Standard deviation	0.68869
γ-irradiated B. ovis + Montanide ISA 61
1	1.88919
2	1.07524
3	2.13579
4	1.21994
5	1.60734
Mean	1.5855
Standard deviation	0.444276
alginate/chitosan
1	1.13074
2	0.511036
3	0.419886
4	1.08869
5	0.553886
Mean	0.324074
Standard deviation	0.34051
Montanide ISA 61
1	1.17214
2	1.08414
3	1.29859
4	1.30524
5	0.924186
Mean	0.0923199
Standard deviation	0.1595
sterile PBS
1	0.604836
2	1.40619
3	1.07544
4	0.837186
5	1.15824
Mean	0.296599
Standard deviation	0.307017

## Sheet: CFU spleen
Groups	log 10 CFU/g spleen
γ-irradiated B. ovis + alginate/chitosan
1	5.10943
2	5.17686
3	3.23099
4	5.24667
5	5.28138
Mean	4.80906
Standard deviation	0.884644
γ-irradiated B. ovis + Montanide ISA 61
1	4.04576
2	3.31575
3	5.39318
4	5.22427
5	5.35315
Mean	4.66642
Standard deviation	0.938149
alginate/chitosan
1	5.22505
2	4.76176
3	5.10237
4	5.06724
5	4.57239
Mean	4.94576
Standard deviation	0.269515
Montanide ISA 61
1	4.93246
2	5.04863
3	5.23114
4	5.31086
5	4.40323
Mean	4.98526
Standard deviation	0.357786
sterile PBS
1	5.55972
2	5.05627
3	5.19096
4	5.26761
5	5.44883
Mean	5.30468
Standard deviation	0.201145

## Sheet: Weight and weight gain
Days	1	2	3	4	5	6	7	9	11	13	14	16	18	20	22	24	26	28	30	32	34	36	38	40	42	43	44	45	46	47	48	49	51	53	56
Groups	weight (g)
γ-irradiated B. ovis + alginate/chitosan																																					Groups	γ-irradiated B. ovis + alginate/chitosan		γ-irradiated B. ovis + Montanide ISA 61		alginate/chitosan		Montanide ISA 61		sterile PBS
1	17	17	18	18	18	18	19	18	19	18	18	16	17	17	18	18	19	19	20	20	19	20	19	20	20	20	21	21	21	21	21	21	20	21	21		Days (weight gain)	Mean	SD	Mean	SD	Mean	SD	Mean	SD	Mean	SD
2	18	18	20	19	20	20	20	19	20	20	20	18	19	20	20	19	20	21	21	21	21	21	22	22	21	20	20	20	20	20	20	21	21	21	21		1o to 14o	1.2	0.447214	1.2	0.83666	1	1.22474	0.4	0.547723	0.5	0.547723
3	18	18	19	19	19	20	20	20	20	19	19	19	19	19	20	19	20	20	20	20	21	20	20	20	20	21	20	21	21	21	21	21	21	21	21		15o to 28o	2.2	1.09545	1.2	1.30384	1.4	0.894427	1	1	1	0.894427
4	19	20	20	19	19	20	20	20	20	20	20	19	19	19	20	20	21	20	20	20	21	20	20	21	20	20	20	20	20	21	21	20	20	20	20		29o to 56o	0.6	0.547723	0.8	0.83666	0.4	0.547723	0.4	0.547723	0.8	0.408248
5	16	17	18	16	17	17	18	17	17	17	17	16	17	17	17	18	18	19	18	19	20	20	20	19	20	20	20	20	21	21	20	20	21	21	21
Mean	17.6	18	19	18.2	18.6	19	19.4	18.8	19.2	18.8	18.8	17.6	18.2	18.4	19	18.8	19.6	19.8	19.8	20	20.4	20.2	20.2	20.4	20.2	20.2	20.2	20.4	20.6	20.8	20.6	20.6	20.6	20.8	20.8
Standard deviation	1.14018	1.22474	1	1.30384	1.14018	1.41421	0.894427	1.30384	1.30384	1.30384	1.30384	1.51658	1.09545	1.34164	1.41421	0.83666	1.14018	0.83666	1.09545	0.707107	0.894427	0.447214	1.09545	1.14018	0.447214	0.447214	0.447214	0.547723	0.547723	0.447214	0.547723	0.547723	0.547723	0.447214	0.447214
γ-irradiated B. ovis + Montanide ISA 61
1	18	18	19	18	18	19	19	19	19	19	19	20	20	19	19	19	20	21	21	20	21	21	20	21	21	20	20	20	20	20	20	20	20	20	20
2	17	16	17	17	17	18	18	17	18	17	17	18	19	18	18	18	18	19	19	19	19	18	19	19	20	20	20	20	20	20	20	20	21	21	21
3	18	19	20	19	20	19	20	20	20	20	20	20	20	20	20	20	21	20	20	21	21	20	20	21	20	20	19	19	19	20	20	20	20	20	20
4	14	15	16	16	16	16	16	17	16	16	16	16	17	17	17	16	17	18	18	18	18	19	18	18	19	18	19	19	19	19	20	20	20	20	20
5	18	18	20	19	19	19	18	20	20	19	19	20	20	20	20	20	20	20	21	21	21	20	20	21	20	20	21	21	21	21	21	21	20	21	20
Mean	17	17.2	18.4	17.8	18	18.2	18.2	18.6	18.6	18.2	18.2	18.8	19.2	18.8	18.8	18.6	19.2	19.6	19.8	19.8	20	19.6	19.4	20	20	19.6	19.8	19.8	19.8	20	20.2	20.2	20.2	20.4	20.2
Standard deviation	1.73205	1.64317	1.81659	1.30384	1.58114	1.30384	1.48324	1.51658	1.67332	1.64317	1.64317	1.78885	1.30384	1.30384	1.30384	1.67332	1.64317	1.14018	1.30384	1.30384	1.41421	1.14018	0.894427	1.41421	0.707107	0.894427	0.83666	0.83666	0.83666	0.707107	0.447214	0.447214	0.447214	0.547723	0.447214
alginate/chitosan
1	18	19	19	19	18	19	19	20	20	19	19	19	19	18	19	19	20	20	20	20	20	20	20	20	20	20	20	20	20	20	20	20	20	20	20
2	17	17	17	17	17	17	17	18	18	17	17	17	17	17	18	18	18	19	19	19	19	19	19	20	20	19	19	19	20	20	20	19	19	19	19
3	16	17	18	17	17	17	18	18	18	19	19	19	19	19	19	19	19	20	20	20	19	20	20	20	20	20	20	20	20	20	20	20	20	20	20
4	18	18	19	18	17	18	18	18	18	19	19	19	19	19	18	19	19	19	20	20	19	19	20	20	20	20	19	19	19	19	20	19	19	20	20
5	16	16	16	16	16	17	16	16	17	16	16	18	18	18	18	18	18	19	19	20	20	19	19	19	19	19	19	19	19	19	19	20	20	19	20
Mean	17	17.4	17.8	17.4	17	17.6	17.6	18	18.2	18	18	18.4	18.4	18.2	18.4	18.6	18.8	19.4	19.6	19.8	19.4	19.4	19.6	19.8	19.8	19.6	19.4	19.4	19.6	19.6	19.8	19.6	19.6	19.6	19.8
Standard deviation	1	1.14018	1.30384	1.14018	0.707107	0.894427	1.14018	1.41421	1.09545	1.41421	1.41421	0.894427	0.894427	0.83666	0.547723	0.547723	0.83666	0.547723	0.547723	0.447214	0.547723	0.547723	0.547723	0.447214	0.447214	0.547723	0.547723	0.547723	0.547723	0.547723	0.447214	0.547723	0.547723	0.547723	0.447214
Montanide ISA 61
1	19	19	20	20	20	19	19	19	19	20	20	21	20	21	20	21	21	21	21	21	21	20	21	21	21	21	20	21	21	21	20	21	21	21	22
2	17	16	17	17	17	17	17	17	18	17	17	18	19	19	19	19	19	19	19	19	20	20	20	19	20	20	19	20	20	20	20	20	21	21	21
3	19	18	20	19	19	19	19	20	20	19	19	20	19	20	20	19	20	20	20	21	21	20	21	20	20	21	20	20	20	21	22	21	21	21	21
4	18	18	19	19	18	18	18	18	18	18	18	18	19	18	18	18	20	19	19	19	19	19	18	19	19	19	19	19	19	19	18	18	19	20	19
5	16	16	16	17	17	17	17	17	16	17	17	17	18	18	17	17	18	18	19	18	18	19	19	18	19	19	18	19	19	19	19	19	18	19	19
Mean	17.8	17.4	18.4	18.4	18.2	18	18	18.2	18.2	18.2	18.2	18.8	19	19.2	18.8	18.8	19.6	19.4	19.6	19.6	19.8	19.6	19.8	19.4	19.8	20	19.24	19.54	19.66	19.76	19.78	19.66	19.76	19.96	20.08
Standard deviation	1.30384	1.34164	1.81659	1.34164	1.30384	1	1	1.30384	1.48324	1.30384	1.30384	1.64317	0.707107	1.30384	1.30384	1.48324	1.14018	1.14018	0.894427	1.34164	1.30384	0.547723	1.30384	1.14018	0.83666	1	0.83666	0.83666	0.83666	1	1.48324	1.30384	1.41421	0.894427	1.34164
sterile PBS
1	18	18	18	18	18	18	17	18	19	18	18	18	19	19	19	19	20	20	20	20	20	20	20	20	20	20	20	20	20	20	20	20	20	21	21
2	19	19	20	20	20	20	20	19	20	20	20	20	20	20	20	19	20	21	20	21	20	21	20	20	20	20	19	20	20	20	21	20	20	20	21
3	17	18	18	18	18	17	18	19	18	18	18	19	19	19	19	19	19	20	20	20	20	20	19	20	20	19	19	19	19	19	20	20	20	20	20
4	19	19	19	18	18	19	18	18	19	19	19	20	20	19	19	19	19	19	20	20	20	20	20	20	20	20	20	20	20	20	20	19	20	20	20
5	15	16	16	16	16	16	16	17	17	16	16	17	18	17	17	18	17	19	18	19	19	18	19	19	19	18	18	19	19	18	19	19	18	19	19
Mean	17.6	18	18.2	18	18	18	17.8	18.2	18.6	18.2	18.2	18.8	19.2	18.8	18.8	18.8	19	19.8	19.6	20	19.8	19.8	19.6	19.8	19.8	19.4	19.2	19.6	19.6	19.4	20	19.6	19.6	20	20.2
Standard deviation	1.67332	1.22474	1.48324	1.41421	1.41421	1.58114	1.48324	0.83666	1.14018	1.48324	1.48324	1.30384	0.83666	1.09545	1.09545	0.447214	1.22474	0.83666	0.894427	0.707107	0.447214	1.09545	0.547723	0.447214	0.447214	0.894427	0.83666	0.547723	0.547723	0.894427	0.707107	0.547723	0.894427	0.707107	0.83666

## Sheet: Histopatological score spleen
Groups	Histopathological score - Spleen
γ-irradiated B. ovis + alginate/chitosan
1	3
2	2
3	0
4	2
5	3
Median	2
γ-irradiated B. ovis + Montanide ISA 61
1	2
2	1
3	0
4	2
5	1
Median	1
alginate/chitosan
1	1
2	1
3	2
4	2
5	2
Median	2
Montanide ISA 61
1	1
2	2
3	1
4	1
5	1
Median	1
sterile PBS
1	2
2	2
3	1
4	2
5	2
Median	2
